# Supplementary material for: Characteristics of Pinus hwangshanensis Rhizospheric Fungal Community along Huangshan Mountain’s Elevation Gradients, China
Source: J Fungi (Basel). 2024 Sep 27;10(10):673. doi: 10.3390/jof10100673 (PMC11508824; doi:10.3390/jof10100673)
Supplement: Supplementary file 1 [file jof-10-00673-s001.zip]

Archive with 1 entries (1 files):
- jof-3181034-supplementary.pdf
